# Supplementary material for: Laughter as a paradigm of socio-emotional signal processing in dementia
Source: Cortex. 2021 Sep;142:186–203. doi: 10.1016/j.cortex.2021.05.020 (PMC8438290; doi:10.1016/j.cortex.2021.05.020)
Supplement: Multimedia component 4 [file mmc4.zip]

Archive with 1 entries (1 files):
- cortex_3267_Mirthful_mmc5.wav
